# Supplementary material for: Bis(N-nitroso-N-pentyl­hydroxy­laminato-κ2 O,O′)copper(II)
Source: Acta Crystallogr Sect E Struct Rep Online. 2014 Mar 19;70(Pt 4):m137–8. doi: 10.1107/S1600536814004978 (PMC3998568; doi:10.1107/S1600536814004978)
Supplement: Supplementary file 1 [file e-70-0m137-sup1.cif]

##############################################################################
#                                                                            #
# This CIF contains the data in a paper accepted for publication in          #
# Acta Crystallographica Section E. It conforms to the requirements of       #
# Notes for Authors for Acta Crystallographica Section E, and has been       #
# peer reviewed under the auspices of the IUCr Commission on Journals.       #
#                                                                            #
# Full details of the Crystallographic Information File format               #
# are given in the paper "The Crystallographic Information File (CIF):       #
# a New Standard Archive File for Crystallography" by S. R. Hall, F. H.      #
# Allen and I. D. Brown [Acta Cryst. (1991), A47, 655-685].                  #
#                                                                            #
# The current version of the core CIF dictionary is obtainable from          #
# ftp://ftp.iucr.org/pub/cif_core.dic.                                       #
#                                                                            #
# Software is freely available for graphical display of the structure(s)     #
# in this CIF. For information consult the CIF software page                 #
# http://www.iucr.org/resources/cif/software.                                #
#                                                                            #
# This file may be used for bona fide research purposes within the           #
# scientific community so long as proper attribution is given to the journal # 
# article from which it was obtained.                                        #
#                                                                            #
##############################################################################
data_I
_audit_creation_method     SHELXL-97
_database_code_depnum_ccdc_archive     'CCDC 989916'
_chemical_name_systematic
;\
Bis(<i>N</i>-nitroso-<i>N</i>-pentylhydroxylaminato-\
\k^2^<i>O</i>,<i>O</i>')copper(II)
;
_chemical_name_common     ?
_chemical_formula_moiety     'C10 H22 Cu N4 O4'
_chemical_formula_sum     'C10 H22 Cu N4 O4'
_chemical_formula_iupac     '[Cu (C5 H11 N2 O2)2]'
_chemical_formula_weight     325.86
_chemical_melting_point     ?
_symmetry_cell_setting     monoclinic
_symmetry_space_group_name_H-M     'P 21/c'
_symmetry_space_group_name_Hall     '-P 2ybc'
loop_
    _symmetry_equiv_pos_as_xyz
    'x, y, z'
    '-x, y+1/2, -z+1/2'
    '-x, -y, -z'
    'x, -y-1/2, z-1/2'
_cell_length_a     14.325(3)
_cell_length_b     4.7760(10)
_cell_length_c     11.619(2)
_cell_angle_alpha     90.00
_cell_angle_beta     103.82(3)
_cell_angle_gamma     90.00
_cell_volume     771.9(3)
_cell_formula_units_Z     2
_cell_measurement_reflns_used     25
_cell_measurement_theta_min     9.7
_cell_measurement_theta_max     11.9
_cell_measurement_temperature     293(2)
_exptl_crystal_description     'plate'
_exptl_crystal_colour     'blue'
_exptl_crystal_size_max     0.80
_exptl_crystal_size_mid     0.20
_exptl_crystal_size_min     0.03
_exptl_crystal_density_diffrn     1.402
_exptl_crystal_density_meas     ?
_exptl_crystal_density_method     'not measured'
_exptl_crystal_F_000     342
_exptl_absorpt_coefficient_mu     1.429
_exptl_absorpt_correction_type     refdelf
_exptl_absorpt_process_details     '(Walker & Stuart, 1983)'
_exptl_absorpt_correction_T_min     0.2020
_exptl_absorpt_correction_T_max     0.6700
_exptl_special_details
;
;
_diffrn_ambient_temperature     293(2)
_diffrn_radiation_type     MoK\a
_diffrn_radiation_wavelength     0.71073
_diffrn_radiation_source     'fine-focus sealed tube'
_diffrn_radiation_monochromator     \b-filter
_diffrn_measurement_device_type     'Enraf--Nonius CAD-4'
_diffrn_measurement_method     \w/2\t
_diffrn_detector_area_resol_mean     ?
_diffrn_reflns_number     1509
_diffrn_reflns_av_R_equivalents     0.0299
_diffrn_reflns_av_sigmaI/netI     0.0871
_diffrn_reflns_theta_min     2.93
_diffrn_reflns_theta_max     25.47
_diffrn_reflns_theta_full     25.47
_diffrn_measured_fraction_theta_max     0.997
_diffrn_measured_fraction_theta_full     0.997
_diffrn_reflns_limit_h_min     -17
_diffrn_reflns_limit_h_max     16
_diffrn_reflns_limit_k_min     -5
_diffrn_reflns_limit_k_max     0
_diffrn_reflns_limit_l_min     0
_diffrn_reflns_limit_l_max     13
_diffrn_standards_number     3
_diffrn_standards_interval_count     ?
_diffrn_standards_interval_time     60
_diffrn_standards_decay_%     0
_refine_special_details
;
Refinement of <i>F</i>^2^ against ALL reflections. The weighted <i>R</i>-factor
<i>wR</i> and goodness of fit <i>S</i> are based on <i>F</i>^2^, conventional
<i>R</i>-factors <i>R</i> are based on <i>F</i>, with <i>F</i> set to zero for
negative <i>F</i>^2^. The threshold expression of <i>F</i>^2^ >
\s(<i>F</i>^2^) is used only for calculating <i>R</i>-factors(gt) <i>etc</i>.
and is not relevant to the choice of reflections for refinement.
<i>R</i>-factors based on <i>F</i>^2^ are statistically about twice as large
as those based on <i>F</i>, and <i>R</i>- factors based on ALL data will be
even larger.
;
_reflns_number_total     1429
_reflns_number_gt     871
_reflns_threshold_expression     I>2sigma(I)
_refine_ls_structure_factor_coef     Fsqd
_refine_ls_matrix_type     full
_refine_ls_R_factor_all     0.1319
_refine_ls_R_factor_gt     0.0255
_refine_ls_wR_factor_gt     0.0664
_refine_ls_wR_factor_ref     0.0729
_refine_ls_goodness_of_fit_ref     0.879
_refine_ls_restrained_S_all     0.879
_refine_ls_number_reflns     1429
_refine_ls_number_parameters     88
_refine_ls_number_restraints     0
_refine_ls_hydrogen_treatment     constr
_refine_ls_weighting_scheme     calc
_refine_ls_weighting_details
                 'calc w=1/[\s^2^(Fo^2^)+(0.0490P)^2^] where P=(Fo^2^+2Fc^2^)/3'
_atom_sites_solution_hydrogens     geom
_atom_sites_solution_primary     direct
_atom_sites_solution_secondary     difmap
_refine_ls_shift/su_max     0.000
_refine_ls_shift/su_mean     0.000
_refine_diff_density_max     0.317
_refine_diff_density_min     -0.677
_refine_ls_extinction_method     none
_refine_ls_extinction_coef     .
loop_
    _atom_type_symbol
    _atom_type_description
    _atom_type_scat_dispersion_real
    _atom_type_scat_dispersion_imag
    _atom_type_scat_source
    'C' 'C' 0.0033 0.0016
                         'International Tables Vol C Tables 4.2.6.8 and 6.1.1.4'
    'H' 'H' 0.0000 0.0000
                         'International Tables Vol C Tables 4.2.6.8 and 6.1.1.4'
    'N' 'N' 0.0061 0.0033
                         'International Tables Vol C Tables 4.2.6.8 and 6.1.1.4'
    'O' 'O' 0.0106 0.0060
                         'International Tables Vol C Tables 4.2.6.8 and 6.1.1.4'
    'Cu' 'Cu' 0.3201 1.2651
                         'International Tables Vol C Tables 4.2.6.8 and 6.1.1.4'
_computing_data_collection     'CAD-4/PC (Enraf--Nonius, 1993)'
_computing_cell_refinement     'CAD-4/PC (Enraf--Nonius, 1993)'
_computing_data_reduction     'CAD-4/PC (Enraf--Nonius, 1993)'
_computing_structure_solution     'SHELXS97 (Sheldrick, 2008)'
_computing_structure_refinement     'SHELXL97 (Sheldrick, 2008)'
_computing_molecular_graphics     'SHELXTL (Sheldrick, 2008)'
_computing_publication_material
                                '<i>CIFTAB97</i> and SHELXL97 (Sheldrick, 2008)'
loop_
    _atom_site_type_symbol
    _atom_site_label
    _atom_site_fract_x
    _atom_site_fract_y
    _atom_site_fract_z
    _atom_site_U_iso_or_equiv
    _atom_site_adp_type
    _atom_site_calc_flag
    _atom_site_refinement_flags
    _atom_site_occupancy
    _atom_site_symmetry_multiplicity
    _atom_site_disorder_assembly
    _atom_site_disorder_group
    Cu Cu1 0.5000 0.5000 0.5000 0.04458(15) Uani d S 1 2 . .
    O O1 0.38526(12) 0.6395(4) 0.39762(14) 0.0498(4) Uani d . 1 1 . .
    O O2 0.55742(13) 0.7912(3) 0.42774(14) 0.0498(4) Uani d . 1 1 . .
    N N1 0.40843(14) 0.8595(4) 0.34077(15) 0.0447(4) Uani d . 1 1 . .
    N N2 0.49421(15) 0.9440(4) 0.35334(17) 0.0481(5) Uani d . 1 1 . .
    C C1 0.33006(17) 1.0104(6) 0.26151(19) 0.0506(5) Uani d . 1 1 . .
    H H11 0.3559 1.1716 0.2288 0.061 Uiso calc R 1 1 . .
    H H12 0.2855 1.0778 0.3063 0.061 Uiso calc R 1 1 . .
    C C2 0.2767(2) 0.8251(6) 0.1611(2) 0.0577(6) Uani d . 1 1 . .
    H H21 0.3225 0.7366 0.1232 0.069 Uiso calc R 1 1 . .
    H H22 0.2431 0.6788 0.1928 0.069 Uiso calc R 1 1 . .
    C C3 0.20524(19) 0.9925(7) 0.0702(2) 0.0647(6) Uani d . 1 1 . .
    H H31 0.2394 1.1373 0.0383 0.078 Uiso calc R 1 1 . .
    H H32 0.1606 1.0840 0.1091 0.078 Uiso calc R 1 1 . .
    C C4 0.1491(3) 0.8157(8) -0.0308(3) 0.0848(10) Uani d . 1 1 . .
    H H41 0.1094 0.6844 0.0000 0.102 Uiso calc R 1 1 . .
    H H42 0.1937 0.7083 -0.0641 0.102 Uiso calc R 1 1 . .
    C C5 0.0852(3) 0.9888(11) -0.1285(3) 0.1163(15) Uani d . 1 1 . .
    H H51 0.0516 0.8669 -0.1903 0.174 Uiso calc R 1 1 . .
    H H52 0.1242 1.1171 -0.1603 0.174 Uiso calc R 1 1 . .
    H H53 0.0396 1.0918 -0.0966 0.174 Uiso calc R 1 1 . .
loop_
    _atom_site_aniso_label
    _atom_site_aniso_U_11
    _atom_site_aniso_U_22
    _atom_site_aniso_U_33
    _atom_site_aniso_U_12
    _atom_site_aniso_U_13
    _atom_site_aniso_U_23
    Cu1 0.0460(2) 0.0446(2) 0.0432(2) -0.0028(2) 0.01086(14) 0.0008(2)
    O1 0.0449(9) 0.0472(9) 0.0562(9) -0.0053(8) 0.0097(7) 0.0084(8)
    O2 0.0473(10) 0.0532(9) 0.0505(9) -0.0062(8) 0.0147(7) 0.0020(7)
    N1 0.0485(12) 0.0428(11) 0.0428(9) -0.0033(9) 0.0112(8) -0.0001(8)
    N2 0.0508(12) 0.0499(14) 0.0448(10) -0.0036(9) 0.0137(8) 0.0016(8)
    C1 0.0521(13) 0.0470(11) 0.0533(11) 0.0052(14) 0.0138(10) 0.0037(14)
    C2 0.0538(15) 0.0578(16) 0.0584(14) 0.0037(13) 0.0073(12) -0.0015(12)
    C3 0.0556(15) 0.0693(15) 0.0641(14) 0.0041(17) 0.0042(11) 0.0016(17)
    C4 0.069(2) 0.092(3) 0.081(2) 0.0044(19) -0.0064(16) -0.0107(19)
    C5 0.099(3) 0.140(4) 0.086(2) -0.002(3) -0.025(2) -0.002(3)
_geom_special_details
;
All e.s.d.'s (except the e.s.d. in the dihedral angle between two l.s. planes)
are estimated using the full covariance matrix. The cell e.s.d.'s are taken
into account individually in the estimation of e.s.d.'s in distances, angles
and torsion angles; correlations between e.s.d.'s in cell parameters are only
used when they are defined by crystal symmetry. An approximate (isotropic)
treatment of cell e.s.d.'s is used for estimating e.s.d.'s involving l.s.
planes.
;
loop_
    _geom_bond_atom_site_label_1
    _geom_bond_atom_site_label_2
    _geom_bond_site_symmetry_2
    _geom_bond_distance
    _geom_bond_publ_flag
    Cu1 O1 . 1.9042(17) ?
    Cu1 O1 3_666 1.9042(17) ?
    Cu1 O2 3_666 1.9095(16) ?
    Cu1 O2 . 1.9095(16) ?
    O1 N1 . 1.325(3) ?
    O2 N2 . 1.314(2) ?
    N1 N2 . 1.268(3) ?
    N1 C1 . 1.461(3) ?
    C1 C2 . 1.518(4) ?
    C1 H11 . 0.9700 ?
    C1 H12 . 0.9700 ?
    C2 C3 . 1.512(4) ?
    C2 H21 . 0.9700 ?
    C2 H22 . 0.9700 ?
    C3 C4 . 1.512(4) ?
    C3 H31 . 0.9700 ?
    C3 H32 . 0.9700 ?
    C4 C5 . 1.521(5) ?
    C4 H41 . 0.9700 ?
    C4 H42 . 0.9700 ?
    C5 H51 . 0.9600 ?
    C5 H52 . 0.9600 ?
    C5 H53 . 0.9600 ?
loop_
    _geom_angle_atom_site_label_1
    _geom_angle_atom_site_label_2
    _geom_angle_atom_site_label_3
    _geom_angle_site_symmetry_1
    _geom_angle_site_symmetry_3
    _geom_angle
    _geom_angle_publ_flag
    O1 Cu1 O1 . 3_666 180.0 ?
    O1 Cu1 O2 . 3_666 97.54(7) ?
    O1 Cu1 O2 3_666 3_666 82.46(7) ?
    O1 Cu1 O2 . . 82.46(7) ?
    O1 Cu1 O2 3_666 . 97.54(7) ?
    O2 Cu1 O2 3_666 . 180.0 ?
    N1 O1 Cu1 . . 107.90(13) ?
    N2 O2 Cu1 . . 113.09(14) ?
    N2 N1 O1 . . 123.09(19) ?
    N2 N1 C1 . . 119.6(2) ?
    O1 N1 C1 . . 117.35(19) ?
    N1 N2 O2 . . 113.32(18) ?
    N1 C1 C2 . . 111.5(2) ?
    N1 C1 H11 . . 109.3 ?
    C2 C1 H11 . . 109.3 ?
    N1 C1 H12 . . 109.3 ?
    C2 C1 H12 . . 109.3 ?
    H11 C1 H12 . . 108.0 ?
    C3 C2 C1 . . 111.2(2) ?
    C3 C2 H21 . . 109.4 ?
    C1 C2 H21 . . 109.4 ?
    C3 C2 H22 . . 109.4 ?
    C1 C2 H22 . . 109.4 ?
    H21 C2 H22 . . 108.0 ?
    C2 C3 C4 . . 113.1(3) ?
    C2 C3 H31 . . 109.0 ?
    C4 C3 H31 . . 109.0 ?
    C2 C3 H32 . . 109.0 ?
    C4 C3 H32 . . 109.0 ?
    H31 C3 H32 . . 107.8 ?
    C3 C4 C5 . . 112.9(3) ?
    C3 C4 H41 . . 109.0 ?
    C5 C4 H41 . . 109.0 ?
    C3 C4 H42 . . 109.0 ?
    C5 C4 H42 . . 109.0 ?
    H41 C4 H42 . . 107.8 ?
    C4 C5 H51 . . 109.5 ?
    C4 C5 H52 . . 109.5 ?
    H51 C5 H52 . . 109.5 ?
    C4 C5 H53 . . 109.5 ?
    H51 C5 H53 . . 109.5 ?
    H52 C5 H53 . . 109.5 ?
data_global
_journal_date_recd_electronic     2014-02-13
_journal_date_accepted     2014-03-04
_journal_name_full     'Acta Crystallographica, Section E'
_journal_year     2014
_journal_volume     70
_journal_issue      4
_journal_page_first     m137
_journal_page_last     m138
_journal_paper_category     QM
_journal_paper_doi     10.1107/S1600536814004978
_journal_coeditor_code     PJ2009
_publ_contact_author_name     'Ali Sheikh Bostanabad'
_publ_contact_author_address
;
Peoples' Friendship University of Russia
6 Miklukho-Mallaya
117198 Moscow
Russia
;
_publ_contact_author_email     alishkh144@gmail.com
_publ_contact_author_fax     '+74996195912'
_publ_contact_author_phone     '+79265263786'
_publ_section_title
;\
Bis(<i>N</i>-nitroso-<i>N</i>-pentylhydroxylaminato-\k^2^<i>O</i>,<i>O</i>')\
copper(II)
;
loop_
    _publ_author_name
    _publ_author_address
    'Sheikh Bostanabad, Ali '
;
Peoples' Friendship University of Russia,
6 Miklukho-Mallaya, 117198 Moscow, Russian Federation
;
    'Kovalchukova, Olga'
;
Peoples' Friendship University of Russia,
6 Miklukho-Mallaya, 117198 Moscow, Russian Federation
;
    'Strashnova, Svetlana'
;
Peoples' Friendship University of Russia,
6 Miklukho-Mallaya, 117198 Moscow, Russian Federation
;
    'Stash, Adam'
;
Karpov Institute of Physical Chemistry,
10 Vorontsovo Pole, 105064 Moscow, Russian Federation
;
    'Zyuzin, Igor'
;
The Institute of Problems of Chemical Physics
of the Russian Academy of Sciences (IPCP RAS),
Academician Semenov Avenue 1, Chernogolovka,
Moscow region,
142432 Russian Federation
;
