# Supplementary material for: Bis(N-nitroso-N-pentyl­hydroxy­laminato-κ2 O,O′)copper(II)
Source: Acta Crystallogr Sect E Struct Rep Online. 2014 Mar 19;70(Pt 4):m137–8. doi: 10.1107/S1600536814004978 (PMC3998568; doi:10.1107/S1600536814004978)
Supplement: Supplementary file 2 [file e-70-0m137-Isup2.hkl]

#
# h,k,l, Fc-squared, Fo-squared, sigma(Fo-squared), status flag
#
data_I
_shelx_title ' udn83 in P2(1)/c'
_shelx_refln_list_code          4
_shelx_F_calc_maximum      172.37
_exptl_crystal_F_000       342.00
_reflns_d_resolution_high  0.8263

loop_
 _space_group_symop_operation_xyz
 'x, y, z'
 '-x, y+1/2, -z+1/2'
 '-x, -y, -z'
 'x, -y-1/2, z-1/2'

_cell_length_a    14.3250
_cell_length_b     4.7760
_cell_length_c    11.6190
_cell_angle_alpha  90.000
_cell_angle_beta  103.820
_cell_angle_gamma  90.000

_shelx_F_squared_multiplier     1.000

loop_
 _refln_index_h
 _refln_index_k
 _refln_index_l
 _refln_F_squared_calc
 _refln_F_squared_meas
 _refln_F_squared_sigma
 _refln_observed_status
   2   0   0       3646.36       3650.91        94.10 o
   3   0   0       5196.43       4969.72       116.70 o
   4   0   0        648.23        575.46        22.13 o
   5   0   0       1434.53       1463.69        40.24 o
   6   0   0        798.17        823.76        19.88 o
   7   0   0       1116.23       1210.95        51.81 o
   8   0   0        956.95       1000.75        22.13 o
   9   0   0       1318.80       1414.90        27.72 o
  10   0   0       1046.48       1133.92        19.55 o
  11   0   0        550.95        588.63        11.72 o
  12   0   0        348.76        396.82         9.88 o
  13   0   0        210.90        222.10         8.45 o
  14   0   0        206.66        218.23         8.16 o
  15   0   0         40.38          0.00        48.73 o
  16   0   0         53.92         47.46        26.66 o
   1   1   0       2168.11       2665.47        72.55 o
   2   1   0         21.62         16.12         8.55 o
   3   1   0          8.82          0.00        14.89 o
   4   1   0         33.53         48.75        25.65 o
   5   1   0        423.33        426.20        10.15 o
   6   1   0        201.82        201.20        14.08 o
   7   1   0        553.88        604.30        13.46 o
   8   1   0        488.57        540.31        11.72 o
   9   1   0          0.56          0.00        29.01 o
  10   1   0        107.26        109.80         7.04 o
  11   1   0         96.90         85.12        16.10 o
  12   1   0         93.27         94.37         6.54 o
  13   1   0         28.92         22.86        12.58 o
  14   1   0         21.86          0.00        35.27 o
  15   1   0         14.18          0.00        36.10 o
  16   1   0          0.92          0.00        35.36 o
   0   2   0       1835.14       2405.51        62.38 o
   1   2   0        866.51        992.59        25.49 o
   2   2   0       1306.35       1359.21        35.57 o
   3   2   0       1420.76       1506.55        55.84 o
   4   2   0       1910.62       1936.58        43.00 o
   5   2   0       2043.78       2022.75        44.09 o
   6   2   0       2146.83       2175.51        46.89 o
   7   2   0       2920.17       2854.49       139.34 o
   8   2   0        604.67        599.30        10.67 o
   9   2   0        376.01        353.36        10.06 o
  10   2   0        846.05        787.69        70.93 o
  11   2   0        476.43        461.19        19.12 o
  12   2   0        312.81        300.77        19.62 o
  13   2   0        179.85        154.44        12.07 o
  14   2   0         69.29         69.81         4.09 o
  15   2   0         27.43          0.00        32.10 o
   1   3   0         12.97         25.73        13.58 o
   2   3   0        189.68        207.02         7.55 o
   3   3   0        259.50        278.79        18.61 o
   4   3   0        158.45        175.98         8.55 o
   5   3   0         61.51         65.39         2.85 o
   6   3   0          0.54          0.00        32.08 o
   7   3   0          3.71          0.00        28.75 o
   8   3   0          0.28          0.00        26.11 o
   9   3   0          4.25          0.00        35.08 o
  10   3   0          1.35          0.00        26.59 o
  11   3   0          7.17          0.00        36.72 o
  12   3   0          1.63          0.00        41.33 o
  13   3   0          0.55          0.00        29.38 o
  14   3   0          0.03          0.00        32.32 o
   0   4   0        283.71        295.78         7.04 o
   1   4   0        166.93        169.25         3.14 o
   2   4   0        209.61        196.51         8.05 o
   3   4   0        415.08        435.71        48.29 o
   4   4   0        495.45        514.26        53.82 o
   5   4   0        478.85        473.87        49.80 o
   6   4   0        416.31        396.39        31.69 o
   7   4   0        253.72        254.39         9.56 o
   8   4   0         17.74         19.31        10.56 o
   9   4   0          1.34          0.00        26.06 o
  10   4   0         27.57          0.00        26.83 o
  11   4   0         46.95         35.33         3.60 o
  12   4   0         54.57          0.00        27.71 o
   1   5   0         30.82         23.69        12.07 o
   2   5   0         43.29          0.00        17.16 o
   3   5   0         18.60          0.00        19.50 o
   4   5   0          1.70          0.00        25.49 o
   5   5   0          0.81          0.00        32.87 o
   6   5   0          4.25          0.00        22.40 o
   7   5   0         18.70         10.49         5.53 o
   8   5   0         22.39          0.00        24.54 o
 -16   1   1         41.40          0.00        60.36 o
 -15   1   1         11.51          0.00        61.37 o
 -14   1   1         13.28          0.00        83.50 o
 -13   1   1         30.16          0.00        56.34 o
 -12   1   1         74.88         73.44         7.04 o
 -11   1   1        222.06        221.34         9.05 o
 -10   1   1        932.89        935.64        23.14 o
  -9   1   1        973.03        979.91        24.15 o
  -8   1   1        784.71        750.53        24.15 o
  -7   1   1        743.30        693.18        21.13 o
  -6   1   1        627.13        596.60        18.11 o
  -5   1   1        909.37        879.30        32.19 o
  -4   1   1        703.24        663.00        25.15 o
  -3   1   1       4344.19       4031.32       129.78 o
  -2   1   1         74.18         67.41         5.03 o
  -1   1   1        109.85        107.65         6.04 o
   0   1   1       6564.91       6726.58       162.98 o
   1   1   1       1510.41       1558.40        57.35 o
   2   1   1       2176.54       1987.99        64.39 o
   3   1   1        485.94        458.77        17.10 o
   4   1   1        756.53        718.33        27.16 o
   5   1   1        410.76        345.08        13.08 o
   6   1   1       1046.61       1042.29        33.20 o
   7   1   1       2316.33       2244.54        69.42 o
   8   1   1        739.88        760.59        22.13 o
   9   1   1        505.07        497.00        14.08 o
  10   1   1        269.93        264.60         8.05 o
  11   1   1        156.26        155.94         6.04 o
  12   1   1         88.76         98.59         6.04 o
  13   1   1        130.79        124.75         6.04 o
  14   1   1        267.51        241.46         8.05 o
  15   1   1         73.24          0.00        48.29 o
  16   1   1         30.10         30.18         7.04 o
 -16   2   1         18.51          0.00        75.46 o
 -15   2   1          6.92          0.00        94.57 o
 -14   2   1          0.53          0.00        55.33 o
 -13   2   1          2.89          0.00        52.32 o
 -12   2   1         12.75          0.00        64.39 o
 -11   2   1         23.67          0.00        46.28 o
 -10   2   1        109.24        104.63         6.04 o
  -9   2   1         49.72         40.24         5.03 o
  -8   2   1         39.75         33.20         7.04 o
  -7   2   1         72.57         71.43         5.03 o
  -6   2   1          6.75          0.00        21.13 o
  -5   2   1         11.15         14.08         3.02 o
  -4   2   1        360.71        371.24        12.07 o
  -3   2   1        387.76        407.46        13.08 o
  -2   2   1        359.24        342.06        11.07 o
  -1   2   1        838.50        948.72        31.19 o
   0   2   1        155.78        154.93         5.03 o
   1   2   1          0.57          0.00        22.13 o
   2   2   1          1.53          0.00        17.10 o
   3   2   1          5.02          0.00        17.10 o
   4   2   1         86.16         90.55         5.03 o
   5   2   1         73.19         79.48         4.02 o
   6   2   1         40.38         46.28         4.02 o
   7   2   1         42.43         46.28         4.02 o
   8   2   1          0.01          0.00        55.33 o
   9   2   1          6.97          0.00        60.36 o
  10   2   1          4.53          0.00        37.22 o
  11   2   1          0.21          0.00        37.22 o
  12   2   1         12.53          0.00        40.24 o
  13   2   1         73.94         60.36         5.03 o
  14   2   1         37.28         39.24         4.02 o
  15   2   1          3.13          0.00        48.29 o
 -14   3   1         91.89         96.58         7.04 o
 -13   3   1        110.91         98.59         7.04 o
 -12   3   1         64.40         66.40         6.04 o
 -11   3   1        111.78        105.64         6.04 o
 -10   3   1        250.20        250.51         8.05 o
  -9   3   1          2.57          0.00        39.24 o
  -8   3   1         12.00          0.00        38.23 o
  -7   3   1        121.59        111.67         5.03 o
  -6   3   1        303.59        298.80         8.05 o
  -5   3   1        635.39        621.75        16.10 o
  -4   3   1        756.38        778.70        21.13 o
  -3   3   1        946.32       1012.11        25.15 o
  -2   3   1        720.66        781.72        22.13 o
  -1   3   1        540.13        528.19        15.09 o
   0   3   1        766.38        755.56        21.13 o
   1   3   1        947.06        990.98        26.16 o
   2   3   1       1240.73       1409.50        42.25 o
   3   3   1       1037.00       1136.86        30.18 o
   4   3   1        855.14        852.14        23.14 o
   5   3   1        103.34        108.66         5.03 o
   6   3   1        103.45        100.61         5.03 o
   7   3   1        666.45        684.13        17.10 o
   8   3   1        169.63        169.02         6.04 o
   9   3   1         54.95          0.00        38.23 o
  10   3   1        111.22        111.67         5.03 o
  11   3   1        103.08        103.63         5.03 o
  12   3   1        119.78        108.66         5.03 o
  13   3   1         92.63         87.53         5.03 o
  14   3   1         29.21          0.00        39.24 o
 -12   4   1          2.89          0.00        48.29 o
 -11   4   1         11.32          0.00        45.27 o
 -10   4   1          1.23          0.00        44.27 o
  -9   4   1          0.06          0.00         4.02 o
  -8   4   1         34.15         37.22         4.02 o
  -7   4   1         28.35         29.18         7.04 o
  -6   4   1          2.34          0.00        41.25 o
  -5   4   1          0.03          0.00        39.24 o
  -4   4   1          3.48          0.00         3.02 o
  -3   4   1          1.35          0.00        29.18 o
  -2   4   1          2.33          0.00        26.16 o
  -1   4   1         16.22          0.00        25.15 o
   0   4   1          3.95          0.00        24.15 o
   1   4   1         20.24         22.13         5.03 o
   2   4   1         38.94         41.25         4.02 o
   3   4   1         52.04         59.36         5.03 o
   4   4   1         16.27         22.13         5.03 o
   5   4   1          6.30          0.00        34.21 o
   6   4   1         74.58         81.49         5.03 o
   7   4   1         43.71         46.28         4.02 o
   8   4   1          6.01          0.00        37.22 o
   9   4   1         17.94          0.00        37.22 o
  10   4   1          9.17          0.00        51.31 o
  11   4   1          1.17          0.00        38.23 o
  -8   5   1         55.85         53.32         4.02 o
  -7   5   1         65.77         55.33         4.02 o
  -6   5   1        101.18         92.56         4.02 o
  -5   5   1        125.03        105.64         5.03 o
  -4   5   1        170.73        155.94         5.03 o
  -3   5   1        169.48        156.95         5.03 o
  -2   5   1         28.85         24.15         5.03 o
  -1   5   1         17.82         19.12         4.02 o
   0   5   1        107.25        103.63         4.02 o
   1   5   1         98.57         89.54         3.02 o
   2   5   1         65.76         65.39         3.02 o
   3   5   1         57.65         65.39         4.02 o
   4   5   1         45.01          0.00        39.24 o
   5   5   1         48.14          0.00        37.22 o
   6   5   1         72.42         86.52         4.02 o
   7   5   1         88.01        101.61         5.03 o
   8   5   1         69.98          0.00        39.24 o
 -17   0   2         98.13         83.50         8.05 o
 -16   0   2        138.61        110.67         9.05 o
 -15   0   2        175.83        169.02         9.05 o
 -14   0   2        259.12        249.51        10.06 o
 -13   0   2        458.96        482.91        12.07 o
 -12   0   2        585.08        618.73        17.10 o
 -11   0   2        541.38        544.28        13.08 o
 -10   0   2        647.53        643.88        17.10 o
  -9   0   2        502.87        539.25        16.10 o
  -8   0   2        269.73        279.69         9.05 o
  -7   0   2          4.05          0.00        30.18 o
  -6   0   2         37.20         32.19         7.04 o
  -5   0   2        102.07        131.80         7.04 o
  -4   0   2        712.05        673.06        29.18 o
  -3   0   2      29710.15      29943.64      1257.59 o
  -2   0   2       4715.42       5113.85       146.89 o
  -1   0   2       1484.83       1482.95        75.46 o
   0   0   2       3933.09       4198.33       125.76 o
   1   0   2        644.63        622.76        30.18 o
   2   0   2       2258.89       2188.20        91.55 o
   3   0   2        787.12        728.39        28.17 o
   4   0   2       1986.22       1908.51        63.38 o
   5   0   2       1412.56       1357.19        43.26 o
   6   0   2       2698.07       2792.85        78.47 o
   7   0   2       2239.69       2315.97        72.44 o
   8   0   2       1044.46       1079.51        27.16 o
   9   0   2        462.67        475.87        13.08 o
  10   0   2         60.27         68.41         6.04 o
  11   0   2         50.24          0.00        48.29 o
  12   0   2         50.63         53.32         5.03 o
  13   0   2         14.79          0.00        51.31 o
  14   0   2        135.64        159.97         7.04 o
  15   0   2         83.14         94.57         7.04 o
  16   0   2         51.80          0.00        57.35 o
 -16   1   2          8.01          0.00        58.35 o
 -15   1   2          0.91          0.00        55.33 o
 -14   1   2          1.55          0.00        57.35 o
 -13   1   2         29.81          0.00        56.34 o
 -12   1   2         25.24         27.16         6.04 o
 -11   1   2          2.28          0.00        51.31 o
 -10   1   2          1.25          0.00        65.39 o
  -9   1   2         19.01          0.00        41.25 o
  -8   1   2          0.72          0.00        25.15 o
  -7   1   2          1.22          0.00        24.15 o
  -6   1   2          4.52          0.00        22.13 o
  -5   1   2          1.12          0.00        27.16 o
  -4   1   2        418.00        402.43        15.09 o
  -3   1   2        336.50        308.86        13.08 o
  -2   1   2       4139.81       4344.21       131.80 o
  -1   1   2       1655.18       1793.82        60.36 o
   0   1   2       2429.78       2558.43       103.63 o
   1   1   2       1951.66       1958.82        64.39 o
   2   1   2        252.32        271.64        10.06 o
   3   1   2        177.42        192.16         6.04 o
   4   1   2        928.34        924.58        35.21 o
   5   1   2       2628.78       2961.87        75.46 o
   6   1   2        211.42        237.43         8.05 o
   7   1   2          5.09          0.00        20.12 o
   8   1   2          0.04          0.00        53.32 o
   9   1   2         42.72          0.00        42.25 o
  10   1   2         15.80          0.00        43.26 o
  11   1   2         32.17          0.00        51.31 o
  12   1   2         30.62          0.00        46.28 o
  13   1   2          5.16          0.00        49.30 o
  14   1   2          2.38          0.00        57.35 o
  15   1   2          4.17          0.00        46.28 o
 -16   2   2         30.76         30.18         7.04 o
 -15   2   2         50.39          0.00        61.37 o
 -14   2   2         89.06         85.52         7.04 o
 -13   2   2        158.10        145.88         8.05 o
 -12   2   2         39.81         37.22         8.05 o
 -11   2   2         81.66         86.52         6.04 o
 -10   2   2        710.67        676.08        16.10 o
  -9   2   2        787.03        731.41        19.12 o
  -8   2   2        948.85        894.40        23.14 o
  -7   2   2       1268.30       1267.65        36.22 o
  -6   2   2       1558.68       1556.39        46.28 o
  -5   2   2       1514.20       1438.68        43.26 o
  -4   2   2       1240.18       1230.42        39.24 o
  -3   2   2       2354.73       2168.08        61.37 o
  -2   2   2       1369.58       1275.70        47.29 o
  -1   2   2        891.08        847.11        28.17 o
   0   2   2        330.66        308.86         9.05 o
   1   2   2        446.43        407.46        13.08 o
   2   2   2        408.36        373.25        12.07 o
   3   2   2        578.17        582.51        18.11 o
   4   2   2       2293.96       2186.19        62.38 o
   5   2   2         53.42         39.24         4.02 o
   6   2   2         12.93          0.00        26.16 o
   7   2   2        638.82        587.54        14.08 o
   8   2   2        422.11        421.54        10.06 o
   9   2   2        467.18        451.73        11.07 o
  10   2   2        354.60        325.97         8.05 o
  11   2   2        223.40        218.32         7.04 o
  12   2   2        112.23        108.66         6.04 o
  13   2   2        101.67        101.61         6.04 o
  14   2   2         92.88          0.00        47.29 o
  15   2   2         33.01          0.00        43.26 o
 -14   3   2          0.11          0.00        55.33 o
 -13   3   2          1.33          0.00        67.41 o
 -12   3   2         20.41          0.00        93.56 o
 -11   3   2         29.42          0.00        49.30 o
 -10   3   2         56.59         50.30         5.03 o
  -9   3   2         95.05         85.52         5.03 o
  -8   3   2         49.61         51.31         5.03 o
  -7   3   2         14.55          0.00        38.23 o
  -6   3   2          0.00          0.00        35.21 o
  -5   3   2          6.34          0.00        41.25 o
  -4   3   2          6.30          0.00        31.19 o
  -3   3   2          2.54          0.00        29.18 o
  -2   3   2          0.97          0.00        24.15 o
  -1   3   2         36.00         32.19         3.02 o
   0   3   2        100.28        106.64         5.03 o
   1   3   2         96.53        102.62         5.03 o
   2   3   2         81.60         80.49         5.03 o
   3   3   2          2.94          0.00        35.21 o
   4   3   2          0.41          0.00        34.21 o
   5   3   2         16.32         15.09         3.02 o
   6   3   2         11.59          0.00        33.20 o
   7   3   2         57.68         58.35         4.02 o
   8   3   2        101.97        104.63         5.03 o
   9   3   2         65.79         67.41         5.03 o
  10   3   2         40.50         32.19         7.04 o
  11   3   2         11.47          0.00        57.35 o
  12   3   2          0.46          0.00        40.24 o
  13   3   2          0.15          0.00        43.26 o
 -12   4   2         15.85          0.00        73.44 o
 -11   4   2         24.01          0.00        49.30 o
 -10   4   2        123.04        122.74         6.04 o
  -9   4   2        184.33        172.04         7.04 o
  -8   4   2        196.44        188.13         7.04 o
  -7   4   2        219.10        234.41         7.04 o
  -6   4   2        218.68        226.37         7.04 o
  -5   4   2        109.99        116.70         5.03 o
  -4   4   2         79.97         85.52         4.02 o
  -3   4   2        166.79        171.03         5.03 o
  -2   4   2         87.97         90.55         4.02 o
  -1   4   2        102.20        105.64         4.02 o
   0   4   2        297.00        290.75         7.04 o
   1   4   2        524.46        532.21        12.07 o
   2   4   2        692.05        725.38        17.10 o
   3   4   2        773.57        870.25        20.12 o
   4   4   2        616.59        668.03        16.10 o
   5   4   2         96.61        113.69         5.03 o
   6   4   2          7.38          0.00        35.21 o
   7   4   2         26.80         31.19         7.04 o
   8   4   2         34.09         39.24         4.02 o
   9   4   2         48.12          0.00        41.25 o
  10   4   2         65.24         60.36         5.03 o
  11   4   2         64.01         67.41         5.03 o
  -8   5   2          0.20          0.00        37.22 o
  -7   5   2          0.07          0.00         3.02 o
  -6   5   2          7.51          0.00        33.20 o
  -5   5   2         38.65         46.28         4.02 o
  -4   5   2         54.85         50.30         4.02 o
  -3   5   2         17.38          0.00        27.16 o
  -2   5   2          0.08          0.00        26.16 o
  -1   5   2          5.05          0.00        25.15 o
   0   5   2          3.35          0.00        30.18 o
   1   5   2          0.01          0.00        36.22 o
   2   5   2          2.36          0.00        46.28 o
   3   5   2          7.86          0.00        34.21 o
   4   5   2         37.02          0.00        35.21 o
   5   5   2         49.52         51.31         4.02 o
   6   5   2         11.46          0.00        32.19 o
   7   5   2          1.26          0.00        33.20 o
 -17   1   3         20.64          0.00        64.39 o
 -16   1   3         27.03          0.00        60.36 o
 -15   1   3         34.73         40.24         9.05 o
 -14   1   3        102.13        102.62         7.04 o
 -13   1   3        430.94        428.59        11.07 o
 -12   1   3        622.00        580.50        14.08 o
 -11   1   3        667.92        690.16        17.10 o
 -10   1   3        814.99        841.07        24.15 o
  -9   1   3        992.37       1050.34        31.19 o
  -8   1   3       1065.81       1114.72        33.20 o
  -7   1   3       1231.54       1273.68        35.21 o
  -6   1   3       2963.70       3120.83        82.50 o
  -5   1   3        641.79        637.85        20.12 o
  -4   1   3       1070.15       1048.32        39.24 o
  -3   1   3       8518.16       8729.66       188.13 o
  -2   1   3       6676.98       6828.19       169.02 o
  -1   1   3       7864.94       7328.21       173.04 o
   0   1   3       3599.46       3516.21       117.71 o
   1   1   3       3446.28       3284.82       115.70 o
   2   1   3        820.36        752.54        24.15 o
   3   1   3        876.44        774.67        27.16 o
   4   1   3       4052.30       3955.86       117.71 o
   5   1   3       1510.27       1474.90        43.26 o
   6   1   3       1422.90       1398.44        42.25 o
   7   1   3        948.20        964.82        28.17 o
   8   1   3        714.85        729.40        17.10 o
   9   1   3        416.80        419.53        10.06 o
  10   1   3        382.39        400.42         9.05 o
  11   1   3        763.80        764.61        15.09 o
  12   1   3        205.59        216.30         7.04 o
  13   1   3        100.84         99.60         6.04 o
  14   1   3        152.44        153.93         7.04 o
  15   1   3         88.26         80.49         6.04 o
 -16   2   3          3.41          0.00        66.40 o
 -15   2   3         11.02          0.00        60.36 o
 -14   2   3         28.29         19.12         5.03 o
 -13   2   3         90.19         85.52         7.04 o
 -12   2   3         52.80         50.30         6.04 o
 -11   2   3         11.64          0.00        46.28 o
 -10   2   3         90.69         83.50         6.04 o
  -9   2   3        138.03        131.80         6.04 o
  -8   2   3        137.65        142.86         6.04 o
  -7   2   3          0.33          0.00        32.19 o
  -6   2   3          4.32          0.00        21.13 o
  -5   2   3         83.19         83.50         5.03 o
  -4   2   3       1230.47       1241.49        39.24 o
  -3   2   3        579.33        648.91        20.12 o
  -2   2   3         63.15         65.39         4.02 o
  -1   2   3         11.97         10.06         2.01 o
   0   2   3          2.37          0.00        21.13 o
   1   2   3         14.57         20.12         4.02 o
   2   2   3         27.34         24.15         5.03 o
   3   2   3         59.68         69.42         4.02 o
   4   2   3          0.00          0.00        18.11 o
   5   2   3         90.15         86.52         4.02 o
   6   2   3          0.85          0.00        33.20 o
   7   2   3         16.18          0.00        35.21 o
   8   2   3         39.56         41.25         4.02 o
   9   2   3         32.94          0.00        56.34 o
  10   2   3          4.70          0.00        39.24 o
  11   2   3          1.48          0.00        45.27 o
  12   2   3          3.87          0.00        41.25 o
  13   2   3          1.03          0.00        44.27 o
  14   2   3          0.06          0.00        43.26 o
 -14   3   3        135.68        146.89         8.05 o
 -13   3   3        232.08        211.27         9.05 o
 -12   3   3         51.04          0.00        59.36 o
 -11   3   3          7.43          0.00        46.28 o
 -10   3   3         96.28         99.60         6.04 o
  -9   3   3        229.86        214.29         8.05 o
  -8   3   3        447.75        447.70        11.07 o
  -7   3   3        639.32        682.11        16.10 o
  -6   3   3        888.24        915.52        25.15 o
  -5   3   3        712.20        672.05        18.11 o
  -4   3   3        278.49        273.65         8.05 o
  -3   3   3        193.05        168.01         6.04 o
  -2   3   3        304.81        285.72         8.05 o
  -1   3   3        573.05        579.50        17.10 o
   0   3   3        796.75        834.03        21.13 o
   1   3   3       1257.84       1331.03        40.24 o
   2   3   3        548.15        540.26        15.09 o
   3   3   3        738.23        748.52        20.12 o
   4   3   3       2062.12       2051.38        58.35 o
   5   3   3        787.49        789.76        20.12 o
   6   3   3        304.98        304.84         8.05 o
   7   3   3        273.38        272.64         7.04 o
   8   3   3        200.13        205.24         6.04 o
   9   3   3        230.64        229.38         7.04 o
  10   3   3        188.47        175.06         7.04 o
  11   3   3         91.94         90.55         5.03 o
  12   3   3         22.80          0.00        44.27 o
  13   3   3         16.13          0.00        44.27 o
 -12   4   3          0.42          0.00        53.32 o
 -11   4   3         25.10          0.00        54.33 o
 -10   4   3         45.09          0.00        49.30 o
  -9   4   3         34.76          0.00        51.31 o
  -8   4   3         32.02          0.00        41.25 o
  -7   4   3         24.25          0.00        41.25 o
  -6   4   3         37.05         33.20         4.02 o
  -5   4   3         10.64          0.00        36.22 o
  -4   4   3         21.09          0.00        53.32 o
  -3   4   3         30.25          0.00        30.18 o
  -2   4   3          3.26          0.00        31.19 o
  -1   4   3          0.71          0.00        28.17 o
   0   4   3          0.48          0.00         4.02 o
   1   4   3          2.41          0.00        31.19 o
   2   4   3          6.56          0.00        33.20 o
   3   4   3          9.73         14.08         3.02 o
   4   4   3          1.13          0.00        34.21 o
   5   4   3          3.35          0.00        33.20 o
   6   4   3          6.33          0.00        32.19 o
   7   4   3         11.19         10.06         3.02 o
   8   4   3          8.17          0.00        36.22 o
   9   4   3          2.67          0.00        43.26 o
  10   4   3          1.82          0.00        40.24 o
  -8   5   3         63.32         61.37         5.03 o
  -7   5   3        129.63        134.81         6.04 o
  -6   5   3        173.88        185.12         7.04 o
  -5   5   3         59.76         61.37         4.02 o
  -4   5   3         42.11         41.25         4.02 o
  -3   5   3        140.10        137.83         5.03 o
  -2   5   3        133.42        127.77         5.03 o
  -1   5   3         86.65         83.50         4.02 o
   0   5   3         66.36         67.41         4.02 o
   1   5   3         44.18         49.30         4.02 o
   2   5   3         33.52          0.00        34.21 o
   3   5   3         41.10         46.28         4.02 o
   4   5   3         52.52         52.32         4.02 o
   5   5   3         41.83          0.00        34.21 o
   6   5   3         28.63          0.00        33.20 o
 -17   0   4         18.54          0.00        59.36 o
 -16   0   4         44.91          0.00        66.40 o
 -15   0   4         63.80         60.36         7.04 o
 -14   0   4         68.42         69.42         7.04 o
 -13   0   4        208.18        213.29         9.05 o
 -12   0   4        500.45        490.96        12.07 o
 -11   0   4        597.17        607.67        16.10 o
 -10   0   4        394.06        403.43        11.07 o
  -9   0   4        329.27        361.18        10.06 o
  -8   0   4         16.66          0.00        24.15 o
  -7   0   4        146.10        147.89         7.04 o
  -6   0   4       2910.82       3299.91        90.55 o
  -5   0   4        447.30        470.84        15.09 o
  -4   0   4         37.79         25.15         5.03 o
  -3   0   4        146.86        136.83         6.04 o
  -2   0   4          9.87          0.00        24.15 o
  -1   0   4         42.06         36.22         4.02 o
   0   0   4         53.84         67.41         5.03 o
   1   0   4        443.96        412.49        15.09 o
   2   0   4        646.06        641.87        21.13 o
   3   0   4       2382.54       2335.09        64.39 o
   4   0   4       3232.59       3080.58        73.44 o
   5   0   4       3041.14       2898.49        72.44 o
   6   0   4       2446.43       2444.75        67.41 o
   7   0   4        815.70        879.30        23.14 o
   8   0   4        634.80        695.19        17.10 o
   9   0   4         30.30          0.00        41.25 o
  10   0   4         50.23         46.28         5.03 o
  11   0   4        204.17        227.37         8.05 o
  12   0   4         84.96         98.59         6.04 o
  13   0   4         72.04         76.46         6.04 o
  14   0   4         67.76         70.42         6.04 o
 -17   1   4          8.33          0.00        61.37 o
 -16   1   4          1.90          0.00        76.46 o
 -15   1   4          2.03          0.00         3.02 o
 -14   1   4         13.05          0.00        62.38 o
 -13   1   4          0.06          0.00        96.58 o
 -12   1   4         20.07          0.00        92.56 o
 -11   1   4          9.32          0.00         5.03 o
 -10   1   4         24.97         31.19         7.04 o
  -9   1   4         49.14         50.30         5.03 o
  -8   1   4        117.44        137.83         6.04 o
  -7   1   4        771.20        816.93        22.13 o
  -6   1   4        359.66        345.08        10.06 o
  -5   1   4          1.23          0.00        23.14 o
  -4   1   4         14.74          0.00        25.15 o
  -3   1   4        122.37        133.81         6.04 o
  -2   1   4        534.55        565.41        19.12 o
  -1   1   4        535.75        623.76        21.13 o
   0   1   4        999.60       1111.71        38.23 o
   1   1   4         16.24          0.00        21.13 o
   2   1   4       1052.11       1193.20        38.23 o
   3   1   4          2.90          0.00        20.12 o
   4   1   4         19.09          0.00        19.12 o
   5   1   4          1.42          0.00        20.12 o
   6   1   4         27.47         30.18         4.02 o
   7   1   4          0.05          0.00        42.25 o
   8   1   4          4.14          0.00        36.22 o
   9   1   4          2.99          0.00        55.33 o
  10   1   4        123.76        120.73         6.04 o
  11   1   4        113.73        107.65         6.04 o
  12   1   4         23.00          0.00        48.29 o
  13   1   4         15.17         16.10         4.02 o
  14   1   4          0.18          0.00        83.50 o
 -16   2   4         48.69          0.00        69.42 o
 -15   2   4          8.26          0.00        62.38 o
 -14   2   4          6.21          0.00        77.47 o
 -13   2   4         93.74         85.52         7.04 o
 -12   2   4         89.29         93.56         6.04 o
 -11   2   4         57.72          0.00        51.31 o
 -10   2   4         83.74         87.53         6.04 o
  -9   2   4        150.46        152.92         7.04 o
  -8   2   4        196.08        210.27         7.04 o
  -7   2   4        373.80        401.42        10.06 o
  -6   2   4       1186.73       1184.14        36.22 o
  -5   2   4       1212.78       1218.35        34.21 o
  -4   2   4       1102.51       1038.26        26.16 o
  -3   2   4        808.49        795.80        23.14 o
  -2   2   4       1001.52        976.89        27.16 o
  -1   2   4        864.51        877.29        29.18 o
   0   2   4        967.09        977.90        30.18 o
   1   2   4       2984.09       2860.25        72.44 o
   2   2   4        103.99         89.54         5.03 o
   3   2   4         13.49          0.00        21.13 o
   4   2   4        326.24        290.75         9.05 o
   5   2   4        134.91        125.76         5.03 o
   6   2   4        214.75        205.24         6.04 o
   7   2   4        164.71        159.96         6.04 o
   8   2   4        163.84        162.98         6.04 o
   9   2   4        108.57        105.64         5.03 o
  10   2   4        148.29        163.99         6.04 o
  11   2   4        205.05        206.24         7.04 o
  12   2   4        103.54          0.00        48.29 o
  13   2   4         72.80         76.46         5.03 o
 -14   3   4          3.82          0.00        56.34 o
 -13   3   4          2.03          0.00         5.03 o
 -12   3   4          0.04          0.00        52.32 o
 -11   3   4          0.10          0.00        50.30 o
 -10   3   4          0.08          0.00        47.29 o
  -9   3   4          0.32          0.00        46.28 o
  -8   3   4          0.42          0.00        57.35 o
  -7   3   4          0.13          0.00        46.28 o
  -6   3   4          0.16          0.00        43.26 o
  -5   3   4          0.13          0.00        39.24 o
  -4   3   4          0.05          0.00        32.19 o
  -3   3   4          0.11          0.00        31.19 o
  -2   3   4          2.11          0.00        43.26 o
  -1   3   4          9.45          0.00        34.21 o
   0   3   4        104.07        108.66         5.03 o
   1   3   4        160.25        156.95         6.04 o
   2   3   4        146.45        148.90         5.03 o
   3   3   4        167.88        161.98         6.04 o
   4   3   4         37.05         37.22         4.02 o
   5   3   4          0.58          0.00        31.19 o
   6   3   4          7.59          0.00        48.29 o
   7   3   4         18.87         15.09         4.02 o
   8   3   4          9.33          0.00        59.36 o
   9   3   4          1.25          0.00        40.24 o
  10   3   4          0.00          0.00        43.26 o
  11   3   4          0.99          0.00        65.39 o
  12   3   4          4.29          0.00        56.34 o
 -12   4   4         77.19         64.39         7.04 o
 -11   4   4         81.94         88.53         6.04 o
 -10   4   4        102.15        111.67         7.04 o
  -9   4   4        128.15        136.83         7.04 o
  -8   4   4         87.70          0.00        58.35 o
  -7   4   4         78.09         90.55         5.03 o
  -6   4   4        158.15        169.02         6.04 o
  -5   4   4         90.99         92.56         5.03 o
  -4   4   4         39.40         51.31         4.02 o
  -3   4   4         76.65         81.49         4.02 o
  -2   4   4        161.25        167.01         5.03 o
  -1   4   4        278.31        285.72         7.04 o
   0   4   4        489.12        501.02        11.07 o
   1   4   4        601.06        615.71        15.09 o
   2   4   4        171.67        176.06         6.04 o
   3   4   4         41.19         35.21         4.02 o
   4   4   4         66.69         61.37         5.03 o
   5   4   4         70.02         67.41         4.02 o
   6   4   4         89.28         87.53         5.03 o
   7   4   4        109.93        109.66         5.03 o
   8   4   4        132.75        135.82         6.04 o
   9   4   4         81.29         86.52         5.03 o
  -8   5   4          0.04          0.00        43.26 o
  -7   5   4          1.03          6.04         2.01 o
  -6   5   4          0.62          0.00        39.24 o
  -5   5   4          7.85          0.00        35.21 o
  -4   5   4         12.89          0.00        32.19 o
  -3   5   4         12.92          0.00        32.19 o
  -2   5   4          8.12          0.00        31.19 o
  -1   5   4          5.05          0.00        27.16 o
   0   5   4          1.86          0.00        47.29 o
   1   5   4          5.63          0.00        32.19 o
   2   5   4         17.91          0.00        34.21 o
   3   5   4          2.62          0.00        32.19 o
   4   5   4          0.01          0.00        32.19 o
   5   5   4          1.18          0.00        41.25 o
 -16   1   5        121.69        112.68         8.05 o
 -15   1   5        196.96        173.04         9.05 o
 -14   1   5        191.54        192.16         8.05 o
 -13   1   5        237.27        244.47         9.05 o
 -12   1   5        310.97        318.92        10.06 o
 -11   1   5        294.44        293.77        10.06 o
 -10   1   5        344.78        346.09        10.06 o
  -9   1   5        573.46        591.57        16.10 o
  -8   1   5         92.63         95.58         6.04 o
  -7   1   5        228.40        217.31         7.04 o
  -6   1   5       2150.10       2130.85        56.34 o
  -5   1   5       2865.03       3010.16        79.48 o
  -4   1   5       3743.22       3920.65        89.54 o
  -3   1   5       2742.98       2905.53        76.46 o
  -2   1   5       2539.00       2522.22        70.42 o
  -1   1   5        736.04        696.20        24.15 o
   0   1   5        238.25        207.25         6.04 o
   1   1   5       1688.56       1670.07        56.34 o
   2   1   5        804.41        802.84        25.15 o
   3   1   5        983.54        894.40        28.17 o
   4   1   5        718.05        680.10        18.11 o
   5   1   5        702.39        642.88        18.11 o
   6   1   5        368.79        344.08         9.05 o
   7   1   5        292.58        304.84         8.05 o
   8   1   5        830.09        831.01        18.11 o
   9   1   5         98.18         91.55         5.03 o
  10   1   5         29.37         31.19         7.04 o
  11   1   5        106.23        114.69         6.04 o
  12   1   5         74.69         82.50         6.04 o
  13   1   5         80.24          0.00        50.30 o
 -16   2   5         23.06          0.00        65.39 o
 -15   2   5         25.67          0.00        62.38 o
 -14   2   5          0.29          0.00        99.60 o
 -13   2   5         12.88          0.00         6.04 o
 -12   2   5         50.57          0.00        58.35 o
 -11   2   5         98.00         96.58         6.04 o
 -10   2   5         63.54         60.36         5.03 o
  -9   2   5         78.75         86.52         6.04 o
  -8   2   5         26.59          0.00        43.26 o
  -7   2   5        139.85        139.84         6.04 o
  -6   2   5         83.26         92.56         5.03 o
  -5   2   5          5.98          0.00        32.19 o
  -4   2   5         74.19         77.47         5.03 o
  -3   2   5        280.60        309.87         9.05 o
  -2   2   5        250.82        262.58         8.05 o
  -1   2   5        226.99        235.42         7.04 o
   0   2   5        316.15        302.83         9.05 o
   1   2   5          3.49          0.00        22.13 o
   2   2   5        211.06        224.35         6.04 o
   3   2   5        121.58        114.69         5.03 o
   4   2   5         33.14         38.23         3.02 o
   5   2   5          2.97          0.00        41.25 o
   6   2   5         54.27         49.30         4.02 o
   7   2   5         12.87         16.10         4.02 o
   8   2   5         33.13          0.00        38.23 o
   9   2   5         69.47         55.33         4.02 o
  10   2   5          5.45          0.00        39.24 o
  11   2   5          2.16          0.00        40.24 o
  12   2   5          5.11          0.00        53.32 o
  13   2   5          4.14          0.00        45.27 o
 -14   3   5          8.67          0.00        67.41 o
 -13   3   5         39.93          0.00        62.38 o
 -12   3   5        109.18        101.61         7.04 o
 -11   3   5        220.85        240.45         9.05 o
 -10   3   5        399.06        400.42        10.06 o
  -9   3   5        666.61        701.23        16.10 o
  -8   3   5        665.46        644.89        16.10 o
  -7   3   5        321.13        334.01         8.05 o
  -6   3   5        142.17        146.89         6.04 o
  -5   3   5        118.61        112.68         5.03 o
  -4   3   5        104.75        107.65         5.03 o
  -3   3   5        122.35        121.73         5.03 o
  -2   3   5        308.92        303.83         7.04 o
  -1   3   5         96.40         95.58         5.03 o
   0   3   5        326.74        348.10         8.05 o
   1   3   5       1608.10       1606.69        44.27 o
   2   3   5        768.37        793.79        20.12 o
   3   3   5        304.62        304.84         7.04 o
   4   3   5        210.45        207.25         6.04 o
   5   3   5        150.65        151.92         5.03 o
   6   3   5        204.65        194.17         6.04 o
   7   3   5        212.26        208.26         6.04 o
   8   3   5        198.94        194.17         6.04 o
   9   3   5        103.62         93.56         5.03 o
  10   3   5         76.83         78.47         5.03 o
  11   3   5         44.73         51.31         5.03 o
 -12   4   5          0.85          0.00        57.35 o
 -11   4   5          0.25          0.00        68.41 o
 -10   4   5          0.62          0.00        47.29 o
  -9   4   5         10.23          0.00        45.27 o
  -8   4   5          3.45          0.00         4.02 o
  -7   4   5         11.71          0.00        42.25 o
  -6   4   5         14.36          0.00        37.22 o
  -5   4   5          1.87          0.00        35.21 o
  -4   4   5          1.04          0.00        36.22 o
  -3   4   5          0.01          0.00        33.20 o
  -2   4   5          5.70          0.00        39.24 o
  -1   4   5         15.19          0.00        33.20 o
   0   4   5          0.60          0.00        33.20 o
   1   4   5         35.75         30.18         4.02 o
   2   4   5        114.04        115.70         5.03 o
   3   4   5         46.84          0.00        35.21 o
   4   4   5         25.03          0.00        33.20 o
   5   4   5         12.47          0.00        31.19 o
   6   4   5          7.39          0.00        32.19 o
   7   4   5         14.27          0.00        35.21 o
   8   4   5          1.44          0.00        33.20 o
   9   4   5          2.26          0.00        37.22 o
  -7   5   5         14.49          0.00        41.25 o
  -6   5   5         65.99          0.00        42.25 o
  -5   5   5         90.01         91.55         5.03 o
  -4   5   5         82.19         83.50         5.03 o
  -3   5   5         91.41         96.58         5.03 o
  -2   5   5         92.82        100.61         5.03 o
  -1   5   5         87.57         83.50         4.02 o
   0   5   5         96.02        101.61         5.03 o
   1   5   5        107.39        106.64         5.03 o
   2   5   5         83.24         93.56         4.02 o
   3   5   5         46.42         47.29         4.02 o
   4   5   5         21.95          0.00        33.20 o
 -16   0   6         12.78          0.00        64.39 o
 -15   0   6        123.22        117.71         8.05 o
 -14   0   6        271.71        262.58        10.06 o
 -13   0   6        390.62        402.43        11.07 o
 -12   0   6        523.70        536.23        13.08 o
 -11   0   6        337.83        340.05        10.06 o
 -10   0   6        652.17        700.22        17.10 o
  -9   0   6       2028.85       2208.32        63.38 o
  -8   0   6       1257.05       1249.54        32.19 o
  -7   0   6        916.17        853.15        26.16 o
  -6   0   6       1295.95       1262.62        37.22 o
  -5   0   6       1287.18       1255.57        36.22 o
  -4   0   6       1192.70       1195.21        34.21 o
  -3   0   6        538.63        497.00        17.10 o
  -2   0   6        699.53        607.67        18.11 o
  -1   0   6        498.82        463.80        14.08 o
   0   0   6        783.06        744.49        24.15 o
   1   0   6       1091.34       1065.43        31.19 o
   2   0   6       1861.49       1846.14        56.34 o
   3   0   6       2558.46       2478.95        65.39 o
   4   0   6       1708.00       1658.00        43.26 o
   5   0   6       2253.90       2237.50        61.37 o
   6   0   6        114.89        123.75         7.04 o
   7   0   6         28.72          0.00        34.21 o
   8   0   6        906.72        935.64        25.15 o
   9   0   6        436.30        475.87        10.06 o
  10   0   6        371.88        403.43         9.05 o
  11   0   6        295.09        339.05         8.05 o
  12   0   6        166.13        179.08         7.04 o
  13   0   6        109.54        122.74         7.04 o
 -16   1   6          0.25          0.00        59.36 o
 -15   1   6          4.54          0.00        61.37 o
 -14   1   6          0.00          0.00        57.35 o
 -13   1   6          4.66          0.00        58.35 o
 -12   1   6         19.49          0.00        55.33 o
 -11   1   6         14.13          0.00        86.52 o
 -10   1   6         13.03          0.00        49.30 o
  -9   1   6         13.91          0.00        47.29 o
  -8   1   6          8.02          0.00        42.25 o
  -7   1   6        165.94        184.11         7.04 o
  -6   1   6        230.63        234.41         7.04 o
  -5   1   6        167.99        180.09         7.04 o
  -4   1   6         81.84         90.55         5.03 o
  -3   1   6          6.24          0.00        20.12 o
  -2   1   6        128.00        119.72         5.03 o
  -1   1   6        364.54        365.20        10.06 o
   0   1   6          2.30          0.00        18.11 o
   1   1   6         28.56         32.19         4.02 o
   2   1   6         12.09          0.00        18.11 o
   3   1   6        138.65        145.88         5.03 o
   4   1   6         85.07         86.52         4.02 o
   5   1   6        195.97        194.17         6.04 o
   6   1   6        190.31        177.07         6.04 o
   7   1   6         14.06          7.04         4.02 o
   8   1   6         54.01         57.35         4.02 o
   9   1   6         21.16         24.15         5.03 o
  10   1   6         51.43          0.00        45.27 o
  11   1   6         19.19          0.00        46.28 o
  12   1   6          6.98          0.00        44.27 o
  13   1   6          1.43          0.00        47.29 o
 -15   2   6        107.22        118.72         8.05 o
 -14   2   6         77.57         75.46         7.04 o
 -13   2   6         74.79          0.00        63.38 o
 -12   2   6         79.63         85.52         7.04 o
 -11   2   6         65.09         62.38         6.04 o
 -10   2   6        105.19        113.69         7.04 o
  -9   2   6        338.02        337.03         9.05 o
  -8   2   6        435.42        435.63        11.07 o
  -7   2   6        423.44        428.59        10.06 o
  -6   2   6        422.80        397.40        11.07 o
  -5   2   6        654.62        632.82        15.09 o
  -4   2   6        800.46        793.79        20.12 o
  -3   2   6       1271.58       1280.73        35.21 o
  -2   2   6       3124.24       2895.47        74.45 o
  -1   2   6       1149.30       1119.76        29.18 o
   0   2   6        558.85        572.45        17.10 o
   1   2   6       1346.97       1300.85        34.21 o
   2   2   6        887.54        860.19        21.13 o
   3   2   6        789.16        766.62        21.13 o
   4   2   6        458.68        442.67        12.07 o
   5   2   6        361.38        333.01         9.05 o
   6   2   6        172.59        163.99         5.03 o
   7   2   6        158.58        153.93         5.03 o
   8   2   6        228.02        217.31         6.04 o
   9   2   6        123.47        123.75         5.03 o
  10   2   6        109.86        107.65         5.03 o
  11   2   6         61.76         63.38         5.03 o
  12   2   6         59.81         68.41         5.03 o
 -14   3   6         14.30          0.00        78.47 o
 -13   3   6         18.64          0.00        59.36 o
 -12   3   6         16.47          0.00        56.34 o
 -11   3   6         11.02          0.00        51.31 o
 -10   3   6          7.53          0.00        62.38 o
  -9   3   6          8.22          0.00        52.32 o
  -8   3   6          7.67          0.00        43.26 o
  -7   3   6          1.71          0.00        37.22 o
  -6   3   6          0.14          0.00        55.33 o
  -5   3   6          3.08          0.00         6.04 o
  -4   3   6          9.17          0.00        61.37 o
  -3   3   6          1.10          0.00        35.21 o
  -2   3   6         10.52          0.00        34.21 o
  -1   3   6         23.53         26.16         6.04 o
   0   3   6        100.78         96.58         5.03 o
   1   3   6         66.44         63.38         4.02 o
   2   3   6         17.82          0.00        33.20 o
   3   3   6         10.91          0.00        30.18 o
   4   3   6          2.17          0.00        31.19 o
   5   3   6          2.70          0.00        31.19 o
   6   3   6          4.05          0.00        31.19 o
   7   3   6          0.98          0.00        40.24 o
   8   3   6          0.63          0.00        44.27 o
   9   3   6          2.70          0.00        38.23 o
  10   3   6          1.37          0.00        50.30 o
 -11   4   6         33.72          0.00        57.35 o
 -10   4   6         57.58         65.39         6.04 o
  -9   4   6        158.61        179.08         7.04 o
  -8   4   6        173.99        181.09         7.04 o
  -7   4   6        105.87        113.69         6.04 o
  -6   4   6         92.51        102.62         5.03 o
  -5   4   6         99.61        109.66         5.03 o
  -4   4   6        112.73        108.66         5.03 o
  -3   4   6        220.79        223.35         6.04 o
  -2   4   6        338.92        352.12         9.05 o
  -1   4   6        115.80        112.68         5.03 o
   0   4   6         33.38         31.19         4.02 o
   1   4   6         56.99         62.38         4.02 o
   2   4   6         67.06         66.40         4.02 o
   3   4   6         81.98         84.51         4.02 o
   4   4   6         97.22         97.59         4.02 o
   5   4   6        144.27        139.84         5.03 o
   6   4   6        109.89        106.64         5.03 o
   7   4   6        106.31         98.59         5.03 o
   8   4   6        131.69        128.78         5.03 o
  -6   5   6          4.45          0.00        38.23 o
  -5   5   6          4.05          0.00        37.22 o
  -4   5   6          7.18          0.00        34.21 o
  -3   5   6         10.14          0.00        33.20 o
  -2   5   6          0.88          0.00        39.24 o
  -1   5   6          0.36          0.00        30.18 o
   0   5   6          0.27          0.00        29.18 o
   1   5   6          0.04          0.00        32.19 o
   2   5   6          0.04          0.00        39.24 o
 -16   1   7         35.72          0.00        63.38 o
 -15   1   7         55.83          0.00        63.38 o
 -14   1   7         57.13          0.00        59.36 o
 -13   1   7         78.20         73.44         6.04 o
 -12   1   7        107.62        105.64         7.04 o
 -11   1   7          5.10          0.00        50.30 o
 -10   1   7          2.01          0.00        46.28 o
  -9   1   7        191.16        193.17         7.04 o
  -8   1   7        434.46        452.73        12.07 o
  -7   1   7        648.02        657.97        17.10 o
  -6   1   7        640.45        669.04        17.10 o
  -5   1   7        638.27        632.82        16.10 o
  -4   1   7        234.08        246.49         7.04 o
  -3   1   7         50.65         48.29         4.02 o
  -2   1   7        261.80        255.54         8.05 o
  -1   1   7        231.17        235.42         7.04 o
   0   1   7        398.22        387.34        10.06 o
   1   1   7        404.68        393.37        10.06 o
   2   1   7        610.68        549.31        15.09 o
   3   1   7        384.85        361.18         8.05 o
   4   1   7        325.61        293.77         7.04 o
   5   1   7        920.67        890.37        24.15 o
   6   1   7         80.45         82.50         4.02 o
   7   1   7          4.79          0.00        33.20 o
   8   1   7         37.73         44.27         4.02 o
   9   1   7         30.60         33.20         4.02 o
  10   1   7         68.36         75.46         5.03 o
  11   1   7         49.93         54.33         5.03 o
  12   1   7         55.48          0.00        46.28 o
 -15   2   7          0.59          0.00        65.39 o
 -14   2   7          2.57          0.00        72.44 o
 -13   2   7          2.16          0.00        55.33 o
 -12   2   7          3.40          0.00        54.33 o
 -11   2   7          1.20          0.00        49.30 o
 -10   2   7         82.50         86.52         6.04 o
  -9   2   7         99.17         95.58         6.04 o
  -8   2   7         27.59          0.00        41.25 o
  -7   2   7          1.05          0.00        39.24 o
  -6   2   7         30.42         36.22         4.02 o
  -5   2   7         96.27         97.59         5.03 o
  -4   2   7        246.88        245.48         7.04 o
  -3   2   7        338.95        313.89         9.05 o
  -2   2   7         31.57         33.20         4.02 o
  -1   2   7         83.53         80.49         5.03 o
   0   2   7        157.60        165.00         6.04 o
   1   2   7        182.02        178.07         6.04 o
   2   2   7         76.42         73.44         4.02 o
   3   2   7          7.64          0.00        32.19 o
   4   2   7          5.63          0.00        31.19 o
   5   2   7         10.33          0.00        46.28 o
   6   2   7         38.84          0.00        33.20 o
   7   2   7          0.15          0.00        39.24 o
   8   2   7          4.77          0.00        34.21 o
   9   2   7          5.25          0.00        56.34 o
  10   2   7          5.06          0.00        38.23 o
  11   2   7          0.03          0.00        39.24 o
 -13   3   7         60.58          0.00        61.37 o
 -12   3   7        157.18        165.00         8.05 o
 -11   3   7        214.90        199.20         8.05 o
 -10   3   7        152.54        151.92         7.04 o
  -9   3   7        116.94        110.67         6.04 o
  -8   3   7        132.29        127.77         6.04 o
  -7   3   7        110.09        116.70         6.04 o
  -6   3   7        100.88         98.59         5.03 o
  -5   3   7        140.11        143.87         6.04 o
  -4   3   7         24.70         29.18         6.04 o
  -3   3   7        126.04        130.79         5.03 o
  -2   3   7        840.80        793.79        19.12 o
  -1   3   7        476.69        473.86        11.07 o
   0   3   7        154.98        158.96         6.04 o
   1   3   7         58.77         64.39         4.02 o
   2   3   7         19.90         22.13         5.03 o
   3   3   7         25.85          0.00        33.20 o
   4   3   7         38.52         40.24         4.02 o
   5   3   7        108.21        102.62         5.03 o
   6   3   7        119.06        110.67         5.03 o
   7   3   7        139.28        133.81         5.03 o
   8   3   7        112.13        109.66         5.03 o
   9   3   7         78.39         74.45         5.03 o
 -10   4   7          5.36          0.00        51.31 o
  -9   4   7          4.75          0.00        45.27 o
  -8   4   7          0.01          0.00        40.24 o
  -7   4   7          1.75          0.00        48.29 o
  -6   4   7         11.78          0.00        61.37 o
  -5   4   7         11.73          0.00        37.22 o
  -4   4   7         17.07          0.00        37.22 o
  -3   4   7         59.62         56.34         4.02 o
  -2   4   7         13.13          0.00        40.24 o
  -1   4   7          3.30          0.00        38.23 o
   0   4   7          0.62          0.00        33.20 o
   1   4   7          1.01          0.00        48.29 o
   2   4   7          1.85          0.00        36.22 o
   3   4   7          3.47          0.00        32.19 o
   4   4   7         10.29          8.05         2.01 o
   5   4   7          0.35          0.00        36.22 o
   6   4   7          4.83          0.00        36.22 o
  -3   5   7         61.55         65.39         4.02 o
  -2   5   7         96.36         90.55         5.03 o
  -1   5   7        108.86        103.63         5.03 o
 -16   0   8         86.20          0.00        64.39 o
 -15   0   8        110.27        101.61         8.05 o
 -14   0   8         65.36         73.44         6.04 o
 -13   0   8        115.85        133.81         8.05 o
 -12   0   8        372.85        386.33        12.07 o
 -11   0   8        256.22        244.47         8.05 o
 -10   0   8        184.00        194.17         7.04 o
  -9   0   8        434.74        405.45        10.06 o
  -8   0   8        852.26        790.77        17.10 o
  -7   0   8       1287.13       1298.84        33.20 o
  -6   0   8       1421.62       1339.08        32.19 o
  -5   0   8       1585.14       1547.33        44.27 o
  -4   0   8       1123.72       1098.63        27.16 o
  -3   0   8        716.21        676.08        17.10 o
  -2   0   8        432.08        398.40        10.06 o
  -1   0   8        464.72        447.70        12.07 o
   0   0   8        591.77        590.56        15.09 o
   1   0   8        464.45        462.79        13.08 o
   2   0   8        917.87        878.30        22.13 o
   3   0   8         18.03          0.00        31.19 o
   4   0   8          2.53          0.00        54.33 o
   5   0   8        513.71        479.90        11.07 o
   6   0   8        249.03        249.51         7.04 o
   7   0   8        263.67        269.63         7.04 o
   8   0   8        245.13        252.52         7.04 o
   9   0   8        208.83        220.33         7.04 o
  10   0   8        192.41        218.32         7.04 o
  11   0   8        116.53        125.76         6.04 o
 -15   1   8          2.91          0.00        59.36 o
 -14   1   8         14.21          0.00        60.36 o
 -13   1   8         19.42         19.12         5.03 o
 -12   1   8         63.00          0.00        58.35 o
 -11   1   8         86.69         94.57         6.04 o
 -10   1   8         12.28          0.00        48.29 o
  -9   1   8          0.22          0.00        60.36 o
  -8   1   8          3.48          0.00        42.25 o
  -7   1   8          2.80          0.00        49.30 o
  -6   1   8          0.13          0.00        61.37 o
  -5   1   8         23.99         26.16         5.03 o
  -4   1   8         61.23         60.36         5.03 o
  -3   1   8          3.80          0.00        36.22 o
  -2   1   8          7.84          0.00        35.21 o
  -1   1   8         35.55         37.22         4.02 o
   0   1   8          4.81          0.00        32.19 o
   1   1   8          1.78          0.00        33.20 o
   2   1   8         53.96         51.31         4.02 o
   3   1   8        162.29        168.01         6.04 o
   4   1   8          6.88          0.00        39.24 o
   5   1   8          6.57          0.00        47.29 o
   6   1   8         30.97         33.20         3.02 o
   7   1   8          1.09          0.00        41.25 o
   8   1   8          1.17          0.00        46.28 o
   9   1   8          0.01          0.00        37.22 o
  10   1   8          0.02          0.00        38.23 o
  11   1   8         16.77          0.00        40.24 o
 -14   2   8         68.97         61.37         7.04 o
 -13   2   8         85.44         85.52         7.04 o
 -12   2   8        183.97        187.13         8.05 o
 -11   2   8        259.14        254.54         9.05 o
 -10   2   8        209.74        206.24         8.05 o
  -9   2   8        146.40        157.95         7.04 o
  -8   2   8        144.75        136.83         6.04 o
  -7   2   8        117.04        115.70         6.04 o
  -6   2   8        221.49        221.34         7.04 o
  -5   2   8        658.53        607.67        16.10 o
  -4   2   8        289.73        292.77         8.05 o
  -3   2   8        176.79        178.07         6.04 o
  -2   2   8        568.35        553.34        14.08 o
  -1   2   8        660.78        665.01        16.10 o
   0   2   8        740.25        693.18        16.10 o
   1   2   8        600.37        562.39        11.07 o
   2   2   8        581.64        516.11        12.07 o
   3   2   8        319.95        306.85         7.04 o
   4   2   8        222.58        205.24         6.04 o
   5   2   8        262.63        246.49         6.04 o
   6   2   8        157.82        143.87         5.03 o
   7   2   8        129.15        121.73         5.03 o
   8   2   8         49.88         44.27         4.02 o
   9   2   8         42.02         42.25         4.02 o
  10   2   8          5.52          7.04         4.02 o
 -13   3   8          0.66          0.00        59.36 o
 -12   3   8          0.00          0.00        53.32 o
 -11   3   8          2.12          0.00        50.30 o
 -10   3   8          3.08          0.00        56.34 o
  -9   3   8          1.82          0.00        44.27 o
  -8   3   8          0.00          0.00        51.31 o
  -7   3   8          6.07          0.00        44.27 o
  -6   3   8          6.26          0.00        36.22 o
  -5   3   8         12.87          0.00        43.26 o
  -4   3   8         33.80         29.18         6.04 o
  -3   3   8         16.33         20.12         4.02 o
  -2   3   8         17.35          0.00        35.21 o
  -1   3   8         31.02          0.00        34.21 o
   0   3   8         21.30          0.00        35.21 o
   1   3   8         15.93          0.00        33.20 o
   2   3   8          7.84          0.00        34.21 o
   3   3   8          1.39          0.00        30.18 o
   4   3   8          1.01          0.00        31.19 o
   5   3   8          0.48          0.00        45.27 o
   6   3   8          0.84          0.00        31.19 o
   7   3   8          1.13          0.00        32.19 o
   8   3   8          0.12          0.00        33.20 o
  -9   4   8         69.09          0.00        66.40 o
  -8   4   8         65.60          0.00        43.26 o
  -7   4   8         60.83          0.00        43.26 o
  -6   4   8        109.54        113.69         6.04 o
  -5   4   8        178.30        186.12         6.04 o
  -4   4   8         91.75         90.55         5.03 o
  -3   4   8         46.36          0.00        38.23 o
  -2   4   8         71.36         81.49         5.03 o
  -1   4   8         83.67         81.49         5.03 o
   0   4   8         74.28         79.48         5.03 o
   1   4   8         59.73         61.37         4.02 o
   2   4   8         71.83          0.00        34.21 o
   3   4   8         43.22          0.00        33.20 o
   4   4   8         42.30          0.00        34.21 o
   5   4   8         83.84         86.52         4.02 o
 -15   1   9         73.50          0.00        59.36 o
 -14   1   9         35.25          0.00        55.33 o
 -13   1   9         20.06          0.00        51.31 o
 -12   1   9         91.58         84.51         7.04 o
 -11   1   9        204.33        201.21         8.05 o
 -10   1   9        283.61        274.66         9.05 o
  -9   1   9        344.98        333.01         9.05 o
  -8   1   9        399.62        409.47        11.07 o
  -7   1   9        231.47        220.33         7.04 o
  -6   1   9        121.57        125.76         6.04 o
  -5   1   9        219.92        225.36         7.04 o
  -4   1   9        247.32        246.49         7.04 o
  -3   1   9        305.73        310.88         8.05 o
  -2   1   9        354.67        362.18         9.05 o
  -1   1   9        579.30        605.65        15.09 o
   0   1   9        523.27        553.34        13.08 o
   1   1   9        601.80        622.76        14.08 o
   2   1   9       1193.63       1171.06        28.17 o
   3   1   9        332.19        336.03         8.05 o
   4   1   9         95.43         95.58         4.02 o
   5   1   9        105.42        104.63         5.03 o
   6   1   9         81.39         81.49         4.02 o
   7   1   9        128.38        124.75         5.03 o
   8   1   9        102.78        100.61         5.03 o
   9   1   9        144.35        162.98         6.04 o
 -14   2   9          2.41          0.00        58.35 o
 -13   2   9         26.54          0.00        60.36 o
 -12   2   9         43.05          0.00        55.33 o
 -11   2   9         36.89         37.22         8.05 o
 -10   2   9         33.26         31.19         7.04 o
  -9   2   9         19.77          0.00        46.28 o
  -8   2   9          5.86          0.00        45.27 o
  -7   2   9          7.89          0.00        39.24 o
  -6   2   9         55.45         50.30         5.03 o
  -5   2   9          6.74          0.00        36.22 o
  -4   2   9         20.76          0.00        46.28 o
  -3   2   9         47.59         53.32         4.02 o
  -2   2   9         78.14         75.46         5.03 o
  -1   2   9         46.01         38.23         4.02 o
   0   2   9         11.78         10.06         2.01 o
   1   2   9          8.14          0.00        33.20 o
   2   2   9         17.94          0.00        35.21 o
   3   2   9         62.95          0.00        35.21 o
   4   2   9          2.51          0.00        31.19 o
   5   2   9          2.96          0.00        31.19 o
   6   2   9         15.36         13.08         3.02 o
   7   2   9         27.68          0.00        33.20 o
   8   2   9         13.03          0.00        34.21 o
 -12   3   9         25.02          0.00        54.33 o
 -11   3   9         49.10          0.00        50.30 o
 -10   3   9         65.68         65.39         6.04 o
  -9   3   9         84.24         81.49         6.04 o
  -8   3   9         99.46         92.56         6.04 o
  -7   3   9         42.03         41.25         5.03 o
  -6   3   9        121.80        122.74         6.04 o
  -5   3   9        539.52        512.09        11.07 o
  -4   3   9        485.15        440.66         9.05 o
  -3   3   9        266.30        239.44         8.05 o
  -2   3   9        149.59        136.83         5.03 o
  -1   3   9         69.56         70.42         4.02 o
   0   3   9         32.38         35.21         4.02 o
   1   3   9         15.79         16.10         4.02 o
   2   3   9         47.15         46.28         4.02 o
   3   3   9         74.34         75.46         5.03 o
   4   3   9        102.57         98.59         5.03 o
   5   3   9        102.22         96.58         5.03 o
   6   3   9         97.04         99.60         5.03 o
  -8   4   9          1.09          0.00         4.02 o
  -7   4   9          4.32          0.00        40.24 o
  -6   4   9         26.58          0.00        59.36 o
  -5   4   9         18.98          0.00        35.21 o
  -4   4   9          4.55          0.00        41.25 o
  -3   4   9         11.45          0.00        36.22 o
  -2   4   9         14.36          0.00        34.21 o
  -1   4   9         10.76          0.00        33.20 o
   0   4   9          4.58          0.00        33.20 o
   1   4   9          0.42          0.00        32.19 o
   2   4   9          5.63          0.00        36.22 o
 -14   0  10          6.72          0.00        51.31 o
 -13   0  10          3.12          0.00        49.30 o
 -12   0  10          0.92          0.00        46.28 o
 -11   0  10         15.36          0.00        45.27 o
 -10   0  10         71.64         61.37         7.04 o
  -9   0  10        180.14        182.10         7.04 o
  -8   0  10        408.18        401.42        10.06 o
  -7   0  10        461.21        423.56         9.05 o
  -6   0  10        300.78        287.74         8.05 o
  -5   0  10        172.50        165.00         7.04 o
  -4   0  10        165.65        163.99         6.04 o
  -3   0  10        187.49        188.13         6.04 o
  -2   0  10        205.62        206.24         6.04 o
  -1   0  10        386.39        383.31        10.06 o
   0   0  10         30.57         35.21         8.05 o
   1   0  10          3.30          0.00        33.20 o
   2   0  10        199.97        195.18         6.04 o
   3   0  10         67.00         66.40         4.02 o
   4   0  10         39.01         40.24         4.02 o
   5   0  10         19.90          0.00        33.20 o
   6   0  10         25.60         25.15         5.03 o
   7   0  10         42.44         44.27         4.02 o
   8   0  10         37.08         37.22         4.02 o
 -14   1  10          9.93          0.00        65.39 o
 -13   1  10          0.95          0.00        61.37 o
 -12   1  10          0.65          0.00        64.39 o
 -11   1  10          0.80          0.00        56.34 o
 -10   1  10          0.24          0.00        47.29 o
  -9   1  10          8.50          0.00        46.28 o
  -8   1  10          5.36          0.00        58.35 o
  -7   1  10          8.90          0.00        41.25 o
  -6   1  10         53.70         55.33         5.03 o
  -5   1  10         35.60          0.00        43.26 o
  -4   1  10          0.36          0.00        37.22 o
  -3   1  10         10.15          0.00        36.22 o
  -2   1  10         54.07          0.00        43.26 o
  -1   1  10         25.72          0.00        35.21 o
   0   1  10          5.03          0.00        34.21 o
   1   1  10         48.91          0.00        37.22 o
   2   1  10         16.34         18.11         4.02 o
   3   1  10          1.84          0.00        41.25 o
   4   1  10          0.05          0.00        32.19 o
   5   1  10          0.98          0.00        33.20 o
   6   1  10          0.05          0.00         5.03 o
   7   1  10          0.25          0.00        55.33 o
   8   1  10         21.29          0.00        43.26 o
 -13   2  10         79.55          0.00        60.36 o
 -12   2  10         68.26         71.43         6.04 o
 -11   2  10         65.82         60.36         6.04 o
 -10   2  10         47.90         52.32         6.04 o
  -9   2  10         72.66         65.39         6.04 o
  -8   2  10        151.96        149.90         6.04 o
  -7   2  10         40.68         36.22         4.02 o
  -6   2  10          3.94          0.00        65.39 o
  -5   2  10         38.83          0.00        40.24 o
  -4   2  10         78.91         85.52         5.03 o
  -3   2  10        106.05        114.69         5.03 o
  -2   2  10        111.45        119.72         5.03 o
  -1   2  10        143.67        136.83         6.04 o
   0   2  10         81.17         86.52         5.03 o
   1   2  10         65.08         70.42         4.02 o
   2   2  10        120.98        116.70         5.03 o
   3   2  10        125.58        121.73         5.03 o
   4   2  10        137.72        139.84         5.03 o
   5   2  10         77.02         72.44         4.02 o
   6   2  10         70.83          0.00        35.21 o
   7   2  10         13.15          0.00        32.19 o
 -10   3  10          2.79          0.00        46.28 o
  -9   3  10          4.19          0.00        52.32 o
  -8   3  10          2.50          0.00        47.29 o
  -7   3  10          0.00          0.00        64.39 o
  -6   3  10          0.01          0.00        37.22 o
  -5   3  10          0.23          0.00        40.24 o
  -4   3  10          2.90          0.00        41.25 o
  -3   3  10          2.71          0.00        35.21 o
  -2   3  10          2.14          0.00        34.21 o
  -1   3  10          2.61          0.00        33.20 o
   0   3  10          2.13          0.00        39.24 o
   1   3  10          2.73          0.00        40.24 o
   2   3  10          3.28          0.00        33.20 o
   3   3  10          0.31          0.00        31.19 o
   4   3  10          0.11          0.00        31.19 o
   5   3  10          0.95          0.00        31.19 o
  -5   4  10         47.85         49.30         5.03 o
  -4   4  10         82.19         82.50         5.03 o
  -3   4  10         87.75         92.56         5.03 o
  -2   4  10         73.64         67.41         5.03 o
  -1   4  10         65.61         70.42         4.02 o
 -13   1  11        103.80        100.61         7.04 o
 -12   1  11        138.80        132.80         7.04 o
 -11   1  11        180.64        179.08         8.05 o
 -10   1  11        136.88        142.86         7.04 o
  -9   1  11         95.70          0.00        48.29 o
  -8   1  11        152.57        172.04         7.04 o
  -7   1  11        190.12        200.21         7.04 o
  -6   1  11        175.10        182.10         7.04 o
  -5   1  11        166.82        185.12         7.04 o
  -4   1  11        217.55        238.44         7.04 o
  -3   1  11        198.58        218.32         7.04 o
  -2   1  11        295.80        320.94         8.05 o
  -1   1  11        594.18        634.83        14.08 o
   0   1  11        253.63        271.64         7.04 o
   1   1  11         93.63        101.61         5.03 o
   2   1  11         80.10         85.52         4.02 o
   3   1  11         68.19         74.45         4.02 o
   4   1  11         93.47         93.56         5.03 o
   5   1  11         83.77         84.51         4.02 o
   6   1  11        144.87        135.82         6.04 o
 -11   2  11          1.00          0.00        69.42 o
 -10   2  11          0.38          0.00        46.28 o
  -9   2  11          8.39          0.00        47.29 o
  -8   2  11          1.94          0.00        41.25 o
  -7   2  11          2.45          0.00        65.39 o
  -6   2  11          6.69          0.00         4.02 o
  -5   2  11         11.93          0.00        47.29 o
  -4   2  11          6.92          0.00        66.40 o
  -3   2  11          1.64          0.00        37.22 o
  -2   2  11          0.59          0.00        36.22 o
  -1   2  11         26.18          0.00        41.25 o
   0   2  11         89.98         85.52         5.03 o
   1   2  11         39.59         33.20         4.02 o
   2   2  11         14.86          0.00        37.22 o
   3   2  11          2.29          0.00         5.03 o
   4   2  11          0.55          0.00        32.19 o
   5   2  11          1.49          0.00        54.33 o
  -9   3  11         27.09         28.17         6.04 o
  -8   3  11        134.50        126.76         6.04 o
  -7   3  11        173.63        156.95         7.04 o
  -6   3  11        135.34        121.73         6.04 o
  -5   3  11        117.41        111.67         6.04 o
  -4   3  11         98.69        104.63         5.03 o
  -3   3  11         68.58         62.38         5.03 o
  -2   3  11         42.93          0.00        36.22 o
  -1   3  11         60.00         58.35         4.02 o
   0   3  11         76.68         78.47         4.02 o
   1   3  11         78.68         81.49         5.03 o
   2   3  11         70.62         66.40         4.02 o
 -12   0  12         26.14          0.00        46.28 o
 -11   0  12         85.98         93.56         6.04 o
 -10   0  12        127.82          0.00        47.29 o
  -9   0  12         74.56         71.43         6.04 o
  -8   0  12         31.77         32.19         7.04 o
  -7   0  12         31.78         30.18         6.04 o
  -6   0  12         45.36          0.00        42.25 o
  -5   0  12         99.40         92.56         5.03 o
  -4   0  12        224.86        229.38         7.04 o
  -3   0  12        112.03        110.67         5.03 o
  -2   0  12        121.51        113.69         5.03 o
  -1   0  12        376.03        377.28         9.05 o
   0   0  12        285.09        277.68         7.04 o
   1   0  12        166.61        173.04         6.04 o
   2   0  12         70.69         77.47         4.02 o
   3   0  12         41.16         39.24         4.02 o
   4   0  12         29.12         28.17         6.04 o
   5   0  12         18.18          0.00        32.19 o
 -11   1  12          7.53          0.00        70.42 o
 -10   1  12          0.66          0.00        57.35 o
  -9   1  12         14.02         16.10         4.02 o
  -8   1  12         32.20         34.21         7.04 o
  -7   1  12         19.77          0.00        54.33 o
  -6   1  12          5.77          0.00        75.46 o
  -5   1  12          0.31          0.00        40.24 o
  -4   1  12          1.27          0.00        39.24 o
  -3   1  12          2.97          0.00        42.25 o
  -2   1  12         29.19         31.19         7.04 o
  -1   1  12         18.08          0.00        38.23 o
   0   1  12          0.71          0.00        56.34 o
   1   1  12          1.31          0.00        57.35 o
   2   1  12          1.73          0.00        33.20 o
   3   1  12          6.57          0.00        33.20 o
   4   1  12          7.72          0.00        36.22 o
 -10   2  12         57.21          0.00        48.29 o
  -9   2  12         26.75          0.00        45.27 o
  -8   2  12         48.75          0.00        47.29 o
  -7   2  12         76.55         78.47         5.03 o
  -6   2  12         81.82         87.53         5.03 o
  -5   2  12         80.28         82.50         5.03 o
  -4   2  12         79.52         86.52         5.03 o
  -3   2  12         37.06          0.00        40.24 o
  -2   2  12         18.06          0.00        60.36 o
  -1   2  12         31.70         38.23         4.02 o
   0   2  12         47.37         46.28         4.02 o
   1   2  12         64.70         71.43         4.02 o
   2   2  12         55.69         53.32         4.02 o
   3   2  12         69.28         71.43         5.03 o
  -4   3  12         15.45          0.00        38.23 o
  -3   3  12         12.93         10.06         3.02 o
  -9   1  13         47.55          0.00        48.29 o
  -8   1  13         40.53          0.00        47.29 o
  -7   1  13         39.04         50.30         5.03 o
  -6   1  13         26.26          0.00        45.27 o
  -5   1  13         48.89         62.38         5.03 o
  -4   1  13        126.95        154.93         6.04 o
  -3   1  13         64.27         77.47         5.03 o
  -2   1  13         17.15         25.15         5.03 o
  -1   1  13         11.56          0.00        39.24 o
   0   1  13         11.37          0.00        39.24 o
   1   1  13         15.81          0.00        35.21 o
  -6   2  13          1.80          0.00        42.25 o
  -5   2  13          2.99          0.00        57.35 o
  -4   2  13          0.62          0.00        39.24 o
  -3   2  13         10.10          0.00        40.24 o
  -2   2  13          4.93          0.00        38.23 o
                                                
