# Supplementary material for: Bis(N-nitroso-N-pentyl­hydroxy­laminato-κ2 O,O′)copper(II)
Source: Acta Crystallogr Sect E Struct Rep Online. 2014 Mar 19;70(Pt 4):m137–8. doi: 10.1107/S1600536814004978 (PMC3998568; doi:10.1107/S1600536814004978)
Supplement: Supplementary file 3 [file e-70-0m137-Isup3.mol]

scheme 83.mol
  ChemDraw02101414402D

 23 20  0  0  0  0  0  0  0  0999 V2000
   -0.1045    0.1057    0.0000 Cu  0  0  0  0  0  0  0  0  0  0  0  0
   -0.0884    0.4392    0.0000 C   0  0  0  0  0  0  0  0  0  0  0  0
    0.3199    0.1805    0.0000 C   0  0  0  0  0  0  0  0  0  0  0  0
   -0.2689    1.2441    0.0000 O   0  0  0  0  0  0  0  0  0  0  0  0
    1.1249    0.3610    0.0000 O   0  0  0  0  0  0  0  0  0  0  0  0
    0.4620    1.6268    0.0000 N   0  0  0  0  0  0  0  0  0  0  0  0
    1.1589    1.1853    0.0000 N   0  0  0  0  0  0  0  0  0  0  0  0
    1.8898    1.5681    0.0000 C   0  0  0  0  0  0  0  0  0  0  0  0
    2.5865    1.1265    0.0000 C   0  0  0  0  0  0  0  0  0  0  0  0
    3.3173    1.5093    0.0000 C   0  0  0  0  0  0  0  0  0  0  0  0
    4.0143    1.0677    0.0000 C   0  0  0  0  0  0  0  0  0  0  0  0
    4.7451    1.4505    0.0000 C   0  0  0  0  0  0  0  0  0  0  0  0
    0.0426   -0.4174    0.0000 C   0  0  0  0  0  0  0  0  0  0  0  0
   -0.3759   -0.1758    0.0000 C   0  0  0  0  0  0  0  0  0  0  0  0
    0.2562   -1.2143    0.0000 O   0  0  0  0  0  0  0  0  0  0  0  0
   -1.1728   -0.3893    0.0000 O   0  0  0  0  0  0  0  0  0  0  0  0
   -0.4583   -1.6268    0.0000 N   0  0  0  0  0  0  0  0  0  0  0  0
   -1.1728   -1.2143    0.0000 N   0  0  0  0  0  0  0  0  0  0  0  0
   -1.8872   -1.6268    0.0000 C   0  0  0  0  0  0  0  0  0  0  0  0
   -2.6017   -1.2143    0.0000 C   0  0  0  0  0  0  0  0  0  0  0  0
   -3.3162   -1.6268    0.0000 C   0  0  0  0  0  0  0  0  0  0  0  0
   -4.0307   -1.2143    0.0000 C   0  0  0  0  0  0  0  0  0  0  0  0
   -4.7451   -1.6268    0.0000 C   0  0  0  0  0  0  0  0  0  0  0  0
  4  2  1  0      
  5  3  1  0      
  6  4  1  0      
  7  5  1  0      
  7  6  2  0      
  8  7  1  0      
  9  8  1  0      
 10  9  1  0      
 11 10  1  0      
 12 11  1  0      
 15 13  1  0      
 16 14  1  0      
 17 15  1  0      
 18 16  1  0      
 18 17  2  0      
 19 18  1  0      
 20 19  1  0      
 21 20  1  0      
 22 21  1  0      
 23 22  1  0      
M  END
